# Supplementary material for: Design and Characterization of In-One Protease-Esterase PluriZyme
Source: Int J Mol Sci. 2022 Nov 1;23(21):13337. doi: 10.3390/ijms232113337 (PMC9655419; doi:10.3390/ijms232113337)
Supplement: Supplementary file 1 [file ijms-23-13337-s001.zip]

Archive with 1 entries (1 files):
- ijms-1982724-supplementary.pdf
